# Supplementary material for: High Granulocyte-Macrophage Colony Stimulating Factor to Interleukin 10 Ratio and Marked Antioxidant Enzyme Activities Predominate in Symptomatic Cattle Naturally Infected with Candidatus Mycoplasma haemobos, Theileria orientalis, Theileria sinensis and Trypanosoma evansi
Source: Animals (Basel). 2021 Jul 29;11(8):2235. doi: 10.3390/ani11082235 (PMC8388426; doi:10.3390/ani11082235)
Supplement: Supplementary file 1 [file animals-11-02235-s001.zip]

Archive with 1 entries (1 files):
- animals-1171777-supplementary.pdf
